# Supplementary material for: Morphological characteristics and abundance of prokaryotes associated with gills in mangrove brachyuran crabs living along a tidal gradient
Source: PLoS One. 2022 Apr 14;17(4):e0266977. doi: 10.1371/journal.pone.0266977 (PMC9009686; doi:10.1371/journal.pone.0266977)
Supplement: S1 Data — (XLSX) [file pone.0266977.s001.xlsx]

## Sheet: qPCR
Sample	Species	Number
AAA1	Austruca albimana	780583
AAA2	Austruca albimana	723409
AAA3	Austruca albimana	677260
AAA4	Austruca albimana	1.15116e+06
AAA5	Austruca albimana	2.42532e+06
AAA6	Austruca albimana	1.18332e+06
AAA7	Austruca albimana	1.31964e+06
AAW1	Austruca albimana	87492.3
AAW3	Austruca albimana	650023
AAW4	Austruca albimana	170961
AAW6	Austruca albimana	1.66732e+06
AAW7	Austruca albimana	694932
CIA1	Cranuca inversa	505953
CIA2	Cranuca inversa	289752
CIA3	Cranuca inversa	622129
CIA4	Cranuca inversa	721187
CIA5	Cranuca inversa	187010
CIW1	Cranuca inversa	906915
CIW2	Cranuca inversa	416123
CIW3	Cranuca inversa	1.82191e+06
CIW4	Cranuca inversa	2.26518e+06
CIW5	Cranuca inversa	1.64197e+06
MMA2	Metopograpsus messor	1.2699e+06
MMA3	Metopograpsus messor	774392
MMA4	Metopograpsus messor	2.44905e+06
MMA5	Metopograpsus messor	1.1704e+06
MMA6	Metopograpsus messor	2.93029e+06
MMA7	Metopograpsus messor	2.54851e+06
MMW1	Metopograpsus messor	3.35955e+06
MMW2	Metopograpsus messor	1.71422e+06
MMW3	Metopograpsus messor	700346
MMW4	Metopograpsus messor	741337
MMW5	Metopograpsus messor	868327
OSA1	Ocypode saratan	327420
OSA2	Ocypode saratan	264814
OSA3	Ocypode saratan	254105
OSA4	Ocypode saratan	1.25451e+06
OSA5	Ocypode saratan	874232
OSW1	Ocypode saratan	446011
OSW2	Ocypode saratan	89049.3
OSW3	Ocypode saratan	143573
OSW4	Ocypode saratan	397345
OSW5	Ocypode saratan	117631
TCA1	Thalamita crenata	4.1911e+06
TCA2	Thalamita crenata	1.44472e+06
TCA3	Thalamita crenata	1.76123e+06
TCA4	Thalamita crenata	626709
TCA5	Thalamita crenata	4.49278e+06
TCW1	Thalamita crenata	2.89664e+06
TCW2	Thalamita crenata	1.51718e+06
TCW3	Thalamita crenata	1.32444e+06
TCW4	Thalamita crenata	8.20524e+06
TCW5	Thalamita crenata	4.62865e+06

## Sheet: SEMcounts
IN	Species	Category	Country	Location	Total number	Total_sqmm	rod_smooth_lay	rod_smooth_lay_sqmm	rod_smooth_per	rod_smooth_per_sqmm	rod_rough_lay	rod_rough_lay_sqmm	rod_rough_per	rod_rough_per_sqmm	rods_lay	rods_lay_sqmm	rods_per	rods_per_sqmm	rods	rods_sqmm	cocci	cocci_sqmm	rods_rough	rods_rough_sqmm	rods_smooth	rods_smooth_sqmm
1	Austruca albimana	Gelasminiae	Saudi Arabia	Makkah	481	2.13778e+06	19	84444.4	462	2.05333e+06	0	0	0	0	19	84444.4	462	2.05333e+06	481	2.13778e+06	0	0	0	0	481	2.13778e+06
2	Austruca albimana	Gelasminiae	Saudi Arabia	Makkah	507	2.25333e+06	0	0	507	2.25333e+06	0	0	0	0	0	0	507	2.25333e+06	507	2.25333e+06	0	0	0	0	507	2.25333e+06
3	Austruca albimana	Gelasminiae	Saudi Arabia	Makkah	383	1.70222e+06	0	0	383	1.70222e+06	0	0	0	0	0	0	383	1.70222e+06	383	1.70222e+06	0	0	0	0	383	1.70222e+06
4	Austruca albimana	Gelasminiae	Saudi Arabia	Makkah	369	1640000	0	0	369	1640000	0	0	0	0	0	0	369	1640000	369	1640000	0	0	0	0	369	1640000
5	Austruca albimana	Gelasminiae	Saudi Arabia	Makkah	438	1.94667e+06	438	1.94667e+06	0	0	0	0	0	0	438	1.94667e+06	0	0	438	1.94667e+06	0	0	0	0	438	1.94667e+06
6	Austruca albimana	Gelasminiae	Saudi Arabia	Makkah	317	1.40889e+06	317	1.40889e+06	0	0	0	0	0	0	317	1.40889e+06	0	0	317	1.40889e+06	0	0	0	0	317	1.40889e+06
7	Austruca albimana	Gelasminiae	Saudi Arabia	Makkah	404	1.79556e+06	20	88888.9	384	1.70667e+06	0	0	0	0	20	88888.9	384	1.70667e+06	404	1.79556e+06	0	0	0	0	404	1.79556e+06
8	Austruca albimana	Gelasminiae	Saudi Arabia	Makkah	428	1.90222e+06	238	1.05778e+06	190	844444	0	0	0	0	238	1.05778e+06	190	844444	428	1.90222e+06	0	0	0	0	428	1.90222e+06
1	Cranuca inversa	Gelasminiae	Saudi Arabia	Farasan	451	2.00444e+06	451	2.00444e+06	0	0	0	0	0	0	451	2.00444e+06	0	0	451	2.00444e+06	0	0	0	0	451	2.00444e+06
2	Cranuca inversa	Gelasminiae	Saudi Arabia	Farasan	558	2480000	558	2480000	0	0	0	0	0	0	558	2480000	0	0	558	2480000	0	0	0	0	558	2480000
3	Cranuca inversa	Gelasminiae	Saudi Arabia	Farasan	412	1.83111e+06	403	1.79111e+06	8	35555.6	0	0	0	0	403	1.79111e+06	8	35555.6	411	1.82667e+06	1	4444.44	0	0	411	1.82667e+06
4	Cranuca inversa	Gelasminiae	Saudi Arabia	Farasan	364	1.61778e+06	316	1.40444e+06	48	213333	0	0	0	0	316	1.40444e+06	48	213333	364	1.61778e+06	0	0	0	0	364	1.61778e+06
5	Cranuca inversa	Gelasminiae	Saudi Arabia	Farasan	395	1.75556e+06	321	1.42667e+06	74	328889	0	0	0	0	321	1.42667e+06	74	328889	395	1.75556e+06	0	0	0	0	395	1.75556e+06
1	Cranuca inversa	Gelasminiae	Saudi Arabia	Makkah	323	1.43556e+06	322	1.43111e+06	0	0	0	0	0	0	322	1.43111e+06	0	0	322	1.43111e+06	1	4444.44	0	0	322	1.43111e+06
2	Cranuca inversa	Gelasminiae	Saudi Arabia	Makkah	431	1.91556e+06	431	1.91556e+06	0	0	0	0	0	0	431	1.91556e+06	0	0	431	1.91556e+06	0	0	0	0	431	1.91556e+06
3	Cranuca inversa	Gelasminiae	Saudi Arabia	Makkah	397	1.76444e+06	376	1.67111e+06	0	0	8	35555.6	0	0	384	1.70667e+06	0	0	384	1.70667e+06	13	57777.8	8	35555.6	376	1.67111e+06
4	Cranuca inversa	Gelasminiae	Saudi Arabia	Makkah	478	2.12444e+06	458	2.03556e+06	0	0	18	80000	0	0	476	2.11556e+06	0	0	476	2.11556e+06	2	8888.89	18	80000	458	2.03556e+06
5	Cranuca inversa	Gelasminiae	Saudi Arabia	Makkah	592	2.63111e+06	592	2.63111e+06	0	0	0	0	0	0	592	2.63111e+06	0	0	592	2.63111e+06	0	0	0	0	592	2.63111e+06
1	Metopograpsus messor	Grapsidae	Saudi Arabia	Makkah	574	2.55111e+06	573	2.54667e+06	0	0	0	0	0	0	573	2.54667e+06	0	0	573	2.54667e+06	1	4444.44	0	0	573	2.54667e+06
2	Metopograpsus messor	Grapsidae	Saudi Arabia	Makkah	292	1.29778e+06	292	1.29778e+06	0	0	0	0	0	0	292	1.29778e+06	0	0	292	1.29778e+06	0	0	0	0	292	1.29778e+06
3	Metopograpsus messor	Grapsidae	Saudi Arabia	Makkah	341	1.51556e+06	299	1.32889e+06	4	17777.8	0	0	0	0	299	1.32889e+06	4	17777.8	303	1.34667e+06	38	168889	0	0	303	1.34667e+06
4	Metopograpsus messor	Grapsidae	Saudi Arabia	Makkah	316	1.40444e+06	316	1.40444e+06	0	0	0	0	0	0	316	1.40444e+06	0	0	316	1.40444e+06	0	0	0	0	316	1.40444e+06
5	Metopograpsus messor	Grapsidae	Saudi Arabia	Makkah	347	1.54222e+06	347	1.54222e+06	0	0	0	0	0	0	347	1.54222e+06	0	0	347	1.54222e+06	0	0	0	0	347	1.54222e+06
6	Metopograpsus messor	Grapsidae	Saudi Arabia	Makkah	226	1.00444e+06	218	968889	0	0	0	0	0	0	218	968889	0	0	218	968889	8	35555.6	0	0	218	968889
7	Metopograpsus messor	Grapsidae	Saudi Arabia	Makkah	390	1.73333e+06	372	1.65333e+06	3	13333.3	0	0	0	0	372	1.65333e+06	3	13333.3	375	1.66667e+06	15	66666.7	0	0	375	1.66667e+06
8	Metopograpsus messor	Grapsidae	Saudi Arabia	Makkah	504	2240000	504	2240000	0	0	0	0	0	0	504	2240000	0	0	504	2240000	0	0	0	0	504	2240000
1	Metopograpsus oceanicus	Grapsidae	Saudi Arabia	Makkah	276	1.22667e+06	276	1.22667e+06	0	0	0	0	0	0	276	1.22667e+06	0	0	276	1.22667e+06	0	0	0	0	276	1.22667e+06
2	Metopograpsus oceanicus	Grapsidae	Saudi Arabia	Makkah	362	1.60889e+06	362	1.60889e+06	0	0	0	0	0	0	362	1.60889e+06	0	0	362	1.60889e+06	0	0	0	0	362	1.60889e+06
3	Metopograpsus oceanicus	Grapsidae	Saudi Arabia	Makkah	380	1.68889e+06	380	1.68889e+06	0	0	0	0	0	0	380	1.68889e+06	0	0	380	1.68889e+06	0	0	0	0	380	1.68889e+06
4	Metopograpsus oceanicus	Grapsidae	Saudi Arabia	Makkah	505	2.24444e+06	505	2.24444e+06	0	0	0	0	0	0	505	2.24444e+06	0	0	505	2.24444e+06	0	0	0	0	505	2.24444e+06
5	Metopograpsus oceanicus	Grapsidae	Saudi Arabia	Makkah	342	1520000	165	733333	0	0	0	0	0	0	165	733333	0	0	165	733333	177	786667	0	0	165	733333
6	Metopograpsus oceanicus	Grapsidae	Saudi Arabia	Makkah	269	1.19556e+06	163	724444	0	0	0	0	0	0	163	724444	0	0	163	724444	106	471111	0	0	163	724444
7	Metopograpsus oceanicus	Grapsidae	Saudi Arabia	Makkah	376	1.67111e+06	376	1.67111e+06	0	0	0	0	0	0	376	1.67111e+06	0	0	376	1.67111e+06	0	0	0	0	376	1.67111e+06
8	Metopograpsus oceanicus	Grapsidae	Saudi Arabia	Makkah	474	2.10667e+06	474	2.10667e+06	0	0	0	0	0	0	474	2.10667e+06	0	0	474	2.10667e+06	0	0	0	0	474	2.10667e+06
1	Neosarmatium africanum	Sesarmidae	South Africa	Mngazana	248	1.10222e+06	248	1.10222e+06	0	0	0	0	0	0	248	1.10222e+06	0	0	248	1.10222e+06	0	0	0	0	248	1.10222e+06
2	Neosarmatium africanum	Sesarmidae	South Africa	Mngazana	415	1.84444e+06	414	1840000	0	0	0	0	0	0	414	1840000	0	0	414	1840000	1	4444.44	0	0	414	1840000
3	Neosarmatium africanum	Sesarmidae	South Africa	Mngazana	346	1.53778e+06	346	1.53778e+06	0	0	0	0	0	0	346	1.53778e+06	0	0	346	1.53778e+06	0	0	0	0	346	1.53778e+06
4	Neosarmatium africanum	Sesarmidae	South Africa	Mngazana	238	1.05778e+06	238	1.05778e+06	0	0	0	0	0	0	238	1.05778e+06	0	0	238	1.05778e+06	0	0	0	0	238	1.05778e+06
5	Neosarmatium africanum	Sesarmidae	South Africa	Mngazana	325	1.44444e+06	325	1.44444e+06	0	0	0	0	0	0	325	1.44444e+06	0	0	325	1.44444e+06	0	0	0	0	325	1.44444e+06
6	Neosarmatium africanum	Sesarmidae	South Africa	Mngazana	225	1000000	225	1000000	0	0	0	0	0	0	225	1000000	0	0	225	1000000	0	0	0	0	225	1000000
7	Neosarmatium africanum	Sesarmidae	South Africa	Mngazana	257	1.14222e+06	256	1.13778e+06	0	0	0	0	0	0	256	1.13778e+06	0	0	256	1.13778e+06	1	4444.44	0	0	256	1.13778e+06
8	Neosarmatium africanum	Sesarmidae	South Africa	Mngazana	445	1.97778e+06	445	1.97778e+06	0	0	0	0	0	0	445	1.97778e+06	0	0	445	1.97778e+06	0	0	0	0	445	1.97778e+06
1	Paraleptuca chlorophthalmus	Gelasminiae	South Africa	Mngazana	458	2.03556e+06	72	320000	386	1.71556e+06	0	0	0	0	72	320000	386	1.71556e+06	458	2.03556e+06	0	0	0	0	458	2.03556e+06
2	Paraleptuca chlorophthalmus	Gelasminiae	South Africa	Mngazana	392	1.74222e+06	295	1.31111e+06	97	431111	0	0	0	0	295	1.31111e+06	97	431111	392	1.74222e+06	0	0	0	0	392	1.74222e+06
3	Paraleptuca chlorophthalmus	Gelasminiae	South Africa	Mngazana	445	1.97778e+06	445	1.97778e+06	0	0	0	0	0	0	445	1.97778e+06	0	0	445	1.97778e+06	0	0	0	0	445	1.97778e+06
4	Paraleptuca chlorophthalmus	Gelasminiae	South Africa	Mngazana	380	1.68889e+06	380	1.68889e+06	0	0	0	0	0	0	380	1.68889e+06	0	0	380	1.68889e+06	0	0	0	0	380	1.68889e+06
5	Paraleptuca chlorophthalmus	Gelasminiae	South Africa	Mngazana	679	3.01778e+06	679	3.01778e+06	0	0	0	0	0	0	679	3.01778e+06	0	0	679	3.01778e+06	0	0	0	0	679	3.01778e+06
6	Paraleptuca chlorophthalmus	Gelasminiae	South Africa	Mngazana	587	2.60889e+06	587	2.60889e+06	0	0	0	0	0	0	587	2.60889e+06	0	0	587	2.60889e+06	0	0	0	0	587	2.60889e+06
7	Paraleptuca chlorophthalmus	Gelasminiae	South Africa	Mngazana	609	2.70667e+06	609	2.70667e+06	0	0	0	0	0	0	609	2.70667e+06	0	0	609	2.70667e+06	0	0	0	0	609	2.70667e+06
8	Paraleptuca chlorophthalmus	Gelasminiae	South Africa	Mngazana	367	1.63111e+06	367	1.63111e+06	0	0	0	0	0	0	367	1.63111e+06	0	0	367	1.63111e+06	0	0	0	0	367	1.63111e+06
9	Paraleptuca chlorophthalmus	Gelasminiae	South Africa	Mngazana	590	2.62222e+06	590	2.62222e+06	0	0	0	0	0	0	590	2.62222e+06	0	0	590	2.62222e+06	0	0	0	0	590	2.62222e+06
10	Paraleptuca chlorophthalmus	Gelasminiae	South Africa	Mngazana	613	2.72444e+06	613	2.72444e+06	0	0	0	0	0	0	292	1.29778e+06	0	0	292	1.29778e+06	0	0	0	0	292	1.29778e+06
1	Parasesarma catenatum	Sesarmidae	South Africa	Mngazana	479	2.12889e+06	479	2.12889e+06	0	0	0	0	0	0	479	2.12889e+06	0	0	479	2.12889e+06	0	0	0	0	479	2.12889e+06
2	Parasesarma catenatum	Sesarmidae	South Africa	Mngazana	329	1.46222e+06	329	1.46222e+06	0	0	0	0	0	0	329	1.46222e+06	0	0	329	1.46222e+06	0	0	0	0	329	1.46222e+06
3	Parasesarma catenatum	Sesarmidae	South Africa	Mngazana	276	1.22667e+06	276	1.22667e+06	0	0	0	0	0	0	276	1.22667e+06	0	0	276	1.22667e+06	0	0	0	0	276	1.22667e+06
4	Parasesarma catenatum	Sesarmidae	South Africa	Mngazana	345	1.53333e+06	345	1.53333e+06	0	0	0	0	0	0	345	1.53333e+06	0	0	345	1.53333e+06	0	0	0	0	345	1.53333e+06
5	Parasesarma catenatum	Sesarmidae	South Africa	Mngazana	271	1.20444e+06	271	1.20444e+06	0	0	0	0	0	0	271	1.20444e+06	0	0	271	1.20444e+06	0	0	0	0	271	1.20444e+06
6	Parasesarma catenatum	Sesarmidae	South Africa	Mngazana	443	1.96889e+06	443	1.96889e+06	0	0	0	0	0	0	443	1.96889e+06	0	0	443	1.96889e+06	0	0	0	0	443	1.96889e+06
1	Parasesarma guttatum	Sesarmidae	Saudi Arabia	Farasan	185	822222	185	822222	0	0	0	0	0	0	185	822222	0	0	185	822222	0	0	0	0	185	822222
2	Parasesarma guttatum	Sesarmidae	Saudi Arabia	Farasan	416	1.84889e+06	412	1.83111e+06	0	0	0	0	0	0	412	1.83111e+06	0	0	412	1.83111e+06	4	17777.8	0	0	412	1.83111e+06
3	Parasesarma guttatum	Sesarmidae	Saudi Arabia	Farasan	424	1.88444e+06	424	1.88444e+06	0	0	0	0	0	0	424	1.88444e+06	0	0	424	1.88444e+06	0	0	0	0	424	1.88444e+06
4	Parasesarma guttatum	Sesarmidae	Saudi Arabia	Farasan	485	2.15556e+06	485	2.15556e+06	0	0	0	0	0	0	485	2.15556e+06	0	0	485	2.15556e+06	0	0	0	0	485	2.15556e+06
5	Parasesarma guttatum	Sesarmidae	Saudi Arabia	Farasan	440	1.95556e+06	440	1.95556e+06	0	0	0	0	0	0	440	1.95556e+06	0	0	440	1.95556e+06	0	0	0	0	440	1.95556e+06
1	Parasesarma guttatum	Sesarmidae	Kenya	Gazi bay	270	1200000	270	1200000	0	0	0	0	0	0	270	1200000	0	0	270	1200000	0	0	0	0	270	1200000
2	Parasesarma guttatum	Sesarmidae	Kenya	Gazi bay	349	1.55111e+06	349	1.55111e+06	0	0	0	0	0	0	349	1.55111e+06	0	0	349	1.55111e+06	0	0	0	0	349	1.55111e+06
3	Parasesarma guttatum	Sesarmidae	Kenya	Gazi bay	87	386667	87	386667	0	0	0	0	0	0	87	386667	0	0	87	386667	0	0	0	0	87	386667
4	Parasesarma guttatum	Sesarmidae	Kenya	Gazi bay	475	2.11111e+06	474	2.10667e+06	0	0	0	0	0	0	474	2.10667e+06	0	0	474	2.10667e+06	1	4444.44	0	0	474	2.10667e+06
5	Parasesarma guttatum	Sesarmidae	Kenya	Gazi bay	196	871111	196	871111	0	0	0	0	0	0	196	871111	0	0	196	871111	0	0	0	0	196	871111
1	Ocypode saratan	Supratidal	Saudi Arabia	Makkah	324	1440000	17	75555.6	307	1.36444e+06	0	0	0	0	17	75555.6	307	1.36444e+06	324	1440000	0	0	0	0	324	1440000
2	Ocypode saratan	Supratidal	Saudi Arabia	Makkah	251	1.11556e+06	0	0	251	1.11556e+06	0	0	0	0	0	0	251	1.11556e+06	251	1.11556e+06	0	0	0	0	251	1.11556e+06
3	Ocypode saratan	Supratidal	Saudi Arabia	Makkah	405	1800000	405	1800000	0	0	0	0	0	0	405	1800000	0	0	405	1800000	0	0	0	0	405	1800000
4	Ocypode saratan	Supratidal	Saudi Arabia	Makkah	228	1.01333e+06	1	4444.44	227	1.00889e+06	0	0	0	0	1	4444.44	227	1.00889e+06	228	1.01333e+06	0	0	0	0	228	1.01333e+06
5	Ocypode saratan	Supratidal	Saudi Arabia	Makkah	240	1.06667e+06	11	48888.9	229	1.01778e+06	0	0	0	0	11	48888.9	229	1.01778e+06	240	1.06667e+06	0	0	0	0	240	1.06667e+06
6	Ocypode saratan	Supratidal	Saudi Arabia	Makkah	347	1.54222e+06	326	1.44889e+06	21	93333.3	0	0	0	0	326	1.44889e+06	21	93333.3	347	1.54222e+06	0	0	0	0	347	1.54222e+06
7	Ocypode saratan	Supratidal	Saudi Arabia	Makkah	399	1.77333e+06	361	1.60444e+06	38	168889	0	0	0	0	361	1.60444e+06	38	168889	399	1.77333e+06	0	0	0	0	399	1.77333e+06
8	Ocypode saratan	Supratidal	Saudi Arabia	Makkah	409	1.81778e+06	0	0	409	1.81778e+06	0	0	0	0	0	0	409	1.81778e+06	409	1.81778e+06	0	0	0	0	409	1.81778e+06
1	Thalamita creanta	Subtidal	Saudi Arabia	Makkah	827	3.67556e+06	827	3.67556e+06	0	0	0	0	0	0	827	3.67556e+06	0	0	827	3.67556e+06	0	0	0	0	827	3.67556e+06
2	Thalamita creanta	Subtidal	Saudi Arabia	Makkah	784	3.48444e+06	784	3.48444e+06	0	0	0	0	0	0	784	3.48444e+06	0	0	784	3.48444e+06	0	0	0	0	784	3.48444e+06
3	Thalamita creanta	Subtidal	Saudi Arabia	Makkah	487	2.16444e+06	487	2.16444e+06	0	0	0	0	0	0	487	2.16444e+06	0	0	487	2.16444e+06	0	0	0	0	487	2.16444e+06
4	Thalamita creanta	Subtidal	Saudi Arabia	Makkah	790	3.51111e+06	790	3.51111e+06	0	0	0	0	0	0	790	3.51111e+06	0	0	790	3.51111e+06	0	0	0	0	790	3.51111e+06
5	Thalamita creanta	Subtidal	Saudi Arabia	Makkah	900	4000000	900	4000000	0	0	0	0	0	0	900	4000000	0	0	900	4000000	0	0	0	0	900	4000000
1	Thalamita creanta	Subtidal	South Africa	Mgazana	759	3.37333e+06	759	3.37333e+06	0	0	0	0	0	0	759	3.37333e+06	0	0	759	3.37333e+06	0	0	0	0	759	3.37333e+06
2	Thalamita creanta	Subtidal	South Africa	Mgazana	526	2.33778e+06	526	2.33778e+06	0	0	0	0	0	0	526	2.33778e+06	0	0	526	2.33778e+06	0	0	0	0	526	2.33778e+06
3	Thalamita creanta	Subtidal	South Africa	Mgazana	537	2.38667e+06	537	2.38667e+06	0	0	0	0	0	0	537	2.38667e+06	0	0	537	2.38667e+06	0	0	0	0	537	2.38667e+06
4	Thalamita creanta	Subtidal	South Africa	Mgazana	335	1.48889e+06	200	888889	135	600000	0	0	0	0	200	888889	135	600000	335	1.48889e+06	0	0	0	0	335	1.48889e+06
5	Thalamita creanta	Subtidal	South Africa	Mgazana	529	2.35111e+06	521	2.31556e+06	8	35555.6	0	0	0	0	521	2.31556e+06	8	35555.6	529	2.35111e+06	0	0	0	0	529	2.35111e+06
